# Supplementary material for: A bibliometric research based on hotspots and frontier trends of denosumab
Source: Front Pharmacol. 2022 Sep 19;13:929223. doi: 10.3389/fphar.2022.929223 (PMC9527327; doi:10.3389/fphar.2022.929223)
Supplement: Supplementary file 1 [file Table2.XLSX]

## Sheet: Sheet1
The properties' comparison between Denosumab with other drugs
Denosumab and Diphosphonate
1.Improved pyramidal and non-pyramidal bone mineral density: Denosumab is superior to bisphosphonates [79].
2.Nephrotoxicity: Denosumab is less than bisphosphonate [55].
3.Prevention of glucocorticoid-induced osteopenia (GIO): Denosumab is superior to bisphosphonates [42,43].
4. Prevention of discontinuation rebound of Desomumab: Short-term Desomumab treatment (1 year) followed by ZA resulted in bone mineral density (BMD) maintaining effectively [36]. Long-term Desomumab (4-6 years) followed by ZA resulted in decreased BMD [35].
Denosumab and Teriparatide
1.Prevention of GIO: Teriparatide is superior to Denosumab, especially femoral neck BMD [49].
2. Denosumab combined with Teriparatide can better improve bone microstructure [80].
3.Prevention of discontinuation rebound of Desomumab: BMD was decreased temporarily [81].
4.Teriparatide followed by Desomumab：BMD was improved continuously [81].
Denosumab and Romosomumab
1.Improvement of BMD: similar and reversible effects and substitute for each other[33,34]
2.Prevention of discontinuation rebound of Desomumab: acceptable effect[19]
3.Romosomumab followed by Desomumab: BMD was improved continuously [19]
