# Supplementary material for: A bibliometric research based on hotspots and frontier trends of denosumab
Source: Front Pharmacol. 2022 Sep 19;13:929223. doi: 10.3389/fphar.2022.929223 (PMC9527327; doi:10.3389/fphar.2022.929223)
Supplement: Supplementary file 2 [file Table1.XLSX]

## Sheet: Sheet1
Table 1, High-frequency MeSH terms co-occurrence matrix of Denosumab related publications
MeSH terms	Bone Density Conservation Agents	Bone Neoplasms	Denosumab	Osteoporosis	Osteoporosis, Postmenopausal	Antibodies, Monoclonal, Humanized	Diphosphonates	RANK Ligand	Bone Density	Prostatic Neoplasms	Osteoporotic Fractures	Breast Neoplasms	Antibodies, Monoclonal	Bisphosphonate-Associated Osteonecrosis of the Jaw	Neoplasms	Giant Cell Tumor of Bone	Fractures, Bone	Teriparatide	Bone and Bones	Bone Remodeling	Antineoplastic Agents	Imidazoles	Prostatic Neoplasms, Castration-Resistant	Bone Resorption	Osteonecrosis	Bone Diseases	Pain	Glucocorticoids	Alendronate	Receptor Activator of Nuclear Factor-kappa B	Osteoclasts	Androgen Antagonists	Bone Diseases, Metabolic	Spinal Fractures	Jaw Diseases	Hypercalcemia	Arthritis, Rheumatoid	Multiple Myeloma	Kidney Transplantation	Lung Neoplasms	Neoplasm Recurrence, Local	Anabolic Agents	Zoledronic Acid	Femoral Fractures	Osteogenesis	Antineoplastic Combined Chemotherapy Protocols	Antineoplastic Agents, Hormonal	Fibrous Dysplasia of Bone	Radium
Bone Density Conservation Agents	179	47	66	43	47	28	38	10	25	9	18	12	13	12	7	8	13	15	6	12	3	11	4	9	7	1	3	5	6	1	4	3	2	4	4	3	2	3	2	3	4	2	4	3	1	0	1	1	1
Bone Neoplasms	47	109	25	5	0	18	23	13	0	19	0	20	4	4	8	18	0	0	3	4	13	10	9	3	1	2	9	0	0	2	6	2	1	0	0	1	0	2	0	5	5	0	3	1	1	3	1	0	3
Denosumab	66	25	101	19	24	0	17	8	21	1	8	4	5	2	2	12	3	11	3	7	3	5	2	4	1	0	2	4	5	1	2	0	0	3	1	2	5	3	3	3	4	0	3	3	2	1	0	0	0
Osteoporosis	43	5	19	77	3	10	4	4	4	2	16	2	6	1	1	1	6	5	4	5	0	0	1	3	3	0	0	10	3	1	1	0	2	3	0	0	1	0	1	0	0	5	0	2	0	0	1	0	0
Osteoporosis, Postmenopausal	47	0	24	3	66	17	8	4	19	0	8	0	8	0	0	0	6	9	0	5	0	1	0	0	0	0	0	0	3	0	0	0	0	1	0	0	0	0	0	0	0	1	1	0	1	0	0	0	0
Antibodies, Monoclonal, Humanized	28	18	0	10	17	52	10	11	7	5	6	2	3	2	7	2	1	5	2	1	4	7	0	4	2	1	2	0	3	0	2	2	0	1	0	2	0	0	0	1	0	0	0	0	1	1	2	0	1
Diphosphonates	38	23	17	4	8	10	46	4	1	5	1	8	1	5	3	1	2	2	0	1	0	14	0	2	0	1	5	0	0	1	1	2	0	0	0	1	0	1	0	2	0	1	0	3	0	0	0	0	1
RANK Ligand	10	13	8	4	4	11	4	37	3	6	1	5	11	0	3	1	2	0	1	2	4	2	0	1	0	2	0	0	0	7	3	1	0	0	0	1	3	0	1	0	0	0	0	0	0	1	1	1	1
Bone Density	25	0	21	4	19	7	1	3	36	1	2	0	5	0	0	0	5	9	4	6	0	0	0	1	0	0	0	1	1	0	0	1	0	1	0	0	3	0	3	0	0	0	0	0	0	0	1	0	0
Prostatic Neoplasms	9	19	1	2	0	5	5	6	1	34	0	1	4	0	0	0	0	0	1	2	7	3	1	0	0	1	0	0	0	0	3	8	1	0	0	0	0	0	0	0	0	0	0	0	0	0	2	0	2
Osteoporotic Fractures	18	0	8	16	8	6	1	1	2	0	27	0	1	0	0	0	1	1	0	2	0	0	0	0	0	0	0	3	0	0	1	0	1	3	0	0	0	0	0	0	0	1	0	0	0	0	0	0	0
Breast Neoplasms	12	20	4	2	0	2	8	5	0	1	0	25	0	0	0	0	0	0	2	3	1	3	1	1	0	0	2	0	0	4	0	0	2	0	0	0	0	0	0	0	0	0	0	0	0	0	1	0	1
Antibodies, Monoclonal	13	4	5	6	8	3	1	11	5	4	1	0	25	0	0	0	4	0	0	2	1	1	0	0	0	0	0	0	1	0	0	0	0	2	0	0	0	0	0	0	0	0	1	0	0	0	1	0	0
Bisphosphonate-Associated Osteonecrosis of the Jaw	12	4	2	1	0	2	5	0	0	0	0	0	0	21	3	0	0	0	1	0	0	0	0	0	2	0	0	0	0	0	1	0	0	0	0	0	0	0	0	0	0	0	0	0	0	0	0	0	0
Neoplasms	7	8	2	1	0	7	3	3	0	0	0	0	0	3	21	0	0	0	0	0	2	2	0	3	0	4	0	0	0	2	0	0	0	0	0	3	0	0	0	0	0	0	0	0	0	2	0	0	0
Giant Cell Tumor of Bone	8	18	12	1	0	2	1	1	0	0	0	0	0	0	0	20	0	0	0	0	4	0	0	0	0	0	0	0	0	0	0	0	0	0	0	0	0	0	0	0	4	0	1	0	1	1	0	0	0
Fractures, Bone	13	0	3	6	6	1	2	2	5	0	1	0	4	0	0	0	19	0	0	1	0	0	0	1	0	0	0	0	0	0	0	0	0	1	0	0	0	0	0	0	0	1	0	0	0	0	0	0	0
Teriparatide	15	0	11	5	9	5	2	0	9	0	1	0	0	0	0	0	0	19	0	2	0	0	0	1	0	0	0	0	2	0	0	0	0	1	0	0	0	0	0	0	0	0	0	1	2	0	0	0	0
Bone and Bones	6	3	3	4	0	2	0	1	4	1	0	2	0	1	0	0	0	0	19	4	1	0	2	0	1	2	0	1	2	1	0	1	2	0	0	0	0	1	3	0	0	0	0	0	0	0	0	1	0
Bone Remodeling	12	4	7	5	5	1	1	2	6	2	2	3	2	0	0	0	1	2	4	19	1	0	0	0	0	0	0	0	0	1	1	0	2	0	0	0	0	0	1	0	0	2	0	0	1	0	0	1	0
Antineoplastic Agents	3	13	3	0	0	4	0	4	0	7	0	1	1	0	2	4	0	0	1	1	19	0	4	0	1	1	0	0	0	1	0	0	1	0	1	0	0	0	0	0	0	0	0	0	1	1	0	0	1
Imidazoles	11	10	5	0	1	7	14	2	0	3	0	3	1	0	2	0	0	0	0	0	0	14	0	1	0	1	3	0	0	0	1	2	0	0	0	0	0	1	0	1	0	0	0	0	0	0	0	0	0
Prostatic Neoplasms, Castration-Resistant	4	9	2	1	0	0	0	0	0	1	0	1	0	0	0	0	0	0	2	0	4	0	13	0	0	1	1	0	1	0	0	1	0	0	0	0	0	0	0	0	0	0	0	0	0	0	0	0	0
Bone Resorption	9	3	4	3	0	4	2	1	1	0	0	1	0	0	3	0	1	1	0	0	0	1	0	12	0	0	0	0	1	0	1	0	0	0	0	0	1	0	0	0	0	0	1	0	0	0	0	0	0
Osteonecrosis	7	1	1	3	0	2	0	0	0	0	0	0	0	2	0	0	0	0	1	0	1	0	0	0	12	0	0	1	0	0	0	0	1	0	7	0	0	0	0	0	0	0	0	0	0	0	0	0	0
Bone Diseases	1	2	0	0	0	1	1	2	0	1	0	0	0	0	4	0	0	0	2	0	1	1	1	0	0	11	0	0	0	1	0	0	0	0	0	0	1	2	0	0	0	0	0	0	1	0	0	0	0
Pain	3	9	2	0	0	2	5	0	0	0	0	2	0	0	0	0	0	0	0	0	0	3	1	0	0	0	10	0	0	0	0	0	0	0	0	0	0	0	0	1	0	0	0	0	0	0	0	1	0
Glucocorticoids	5	0	4	10	0	0	0	0	1	0	3	0	0	0	0	0	0	0	1	0	0	0	0	0	1	0	0	10	1	0	0	0	0	0	0	0	1	0	0	0	0	0	0	0	0	0	0	0	0
Alendronate	6	0	5	3	3	3	0	0	1	0	0	0	1	0	0	0	0	2	2	0	0	0	1	1	0	0	0	1	9	0	0	0	0	0	0	0	0	0	0	0	0	0	0	0	0	0	0	0	0
Receptor Activator of Nuclear Factor-kappa B	1	2	1	1	0	0	1	7	0	0	0	4	0	0	2	0	0	0	1	1	1	0	0	0	0	1	0	0	0	8	0	0	0	0	0	0	0	0	0	0	0	0	0	0	0	1	0	1	0
Osteoclasts	4	6	2	1	0	2	1	3	0	3	1	0	0	1	0	0	0	0	0	1	0	1	0	1	0	0	0	0	0	0	8	1	0	0	0	0	0	0	0	1	0	0	0	0	0	0	0	0	0
Androgen Antagonists	3	2	0	0	0	2	2	1	1	8	0	0	0	0	0	0	0	0	1	0	0	2	1	0	0	0	0	0	0	0	1	8	0	0	0	0	0	0	0	0	0	0	0	0	0	0	2	0	0
Bone Diseases, Metabolic	2	1	0	2	0	0	0	0	0	1	1	2	0	0	0	0	0	0	2	2	1	0	0	0	1	0	0	0	0	0	0	0	7	0	0	0	0	0	1	0	0	0	0	0	0	0	0	0	0
Spinal Fractures	4	0	3	3	1	1	0	0	1	0	3	0	2	0	0	0	1	1	0	0	0	0	0	0	0	0	0	0	0	0	0	0	0	7	0	0	0	0	0	0	0	0	0	0	0	0	0	0	0
Jaw Diseases	4	0	1	0	0	0	0	0	0	0	0	0	0	0	0	0	0	0	0	0	1	0	0	0	7	0	0	0	0	0	0	0	0	0	7	0	0	0	0	0	0	0	0	0	0	0	0	0	0
Hypercalcemia	3	1	2	0	0	2	1	1	0	0	0	0	0	0	3	0	0	0	0	0	0	0	0	0	0	0	0	0	0	0	0	0	0	0	0	6	0	0	0	0	0	0	0	0	0	0	0	0	0
Arthritis, Rheumatoid	2	0	5	1	0	0	0	3	3	0	0	0	0	0	0	0	0	0	0	0	0	0	0	1	0	1	0	1	0	0	0	0	0	0	0	0	6	0	0	0	0	0	0	0	0	0	0	0	0
Multiple Myeloma	3	2	3	0	0	0	1	0	0	0	0	0	0	0	0	0	0	0	1	0	0	1	0	0	0	2	0	0	0	0	0	0	0	0	0	0	0	6	0	0	0	0	2	0	0	0	0	0	0
Kidney Transplantation	2	0	3	1	0	0	0	1	3	0	0	0	0	0	0	0	0	0	3	1	0	0	0	0	0	0	0	0	0	0	0	0	1	0	0	0	0	0	5	0	0	0	0	0	0	0	0	0	0
Lung Neoplasms	3	5	3	0	0	1	2	0	0	0	0	0	0	0	0	0	0	0	0	0	0	1	0	0	0	0	1	0	0	0	1	0	0	0	0	0	0	0	0	5	1	0	0	0	0	0	0	0	0
Neoplasm Recurrence, Local	4	5	4	0	0	0	0	0	0	0	0	0	0	0	0	4	0	0	0	0	0	0	0	0	0	0	0	0	0	0	0	0	0	0	0	0	0	0	0	1	5	0	1	0	0	0	0	0	0
Anabolic Agents	2	0	0	5	1	0	1	0	0	0	1	0	0	0	0	0	1	0	0	2	0	0	0	0	0	0	0	0	0	0	0	0	0	0	0	0	0	0	0	0	0	5	0	0	0	0	0	0	0
Zoledronic Acid	4	3	3	0	1	0	0	0	0	0	0	0	1	0	0	1	0	0	0	0	0	0	0	1	0	0	0	0	0	0	0	0	0	0	0	0	0	2	0	0	1	0	5	0	0	0	0	0	0
Femoral Fractures	3	1	3	2	0	0	3	0	0	0	0	0	0	0	0	0	0	1	0	0	0	0	0	0	0	0	0	0	0	0	0	0	0	0	0	0	0	0	0	0	0	0	0	5	0	0	0	0	0
Osteogenesis	1	1	2	0	1	1	0	0	0	0	0	0	0	0	0	1	0	2	0	1	1	0	0	0	0	1	0	0	0	0	0	0	0	0	0	0	0	0	0	0	0	0	0	0	4	0	0	0	0
Antineoplastic Combined Chemotherapy Protocols	0	3	1	0	0	1	0	1	0	0	0	0	0	0	2	1	0	0	0	0	1	0	0	0	0	0	0	0	0	1	0	0	0	0	0	0	0	0	0	0	0	0	0	0	0	4	0	0	0
Antineoplastic Agents, Hormonal	1	1	0	1	0	2	0	1	1	2	0	1	1	0	0	0	0	0	0	0	0	0	0	0	0	0	0	0	0	0	0	2	0	0	0	0	0	0	0	0	0	0	0	0	0	0	4	0	1
Fibrous Dysplasia of Bone	1	0	0	0	0	0	0	1	0	0	0	0	0	0	0	0	0	0	1	1	0	0	0	0	0	0	1	0	0	1	0	0	0	0	0	0	0	0	0	0	0	0	0	0	0	0	0	3	0
Radium	1	3	0	0	0	1	1	1	0	2	0	1	0	0	0	0	0	0	0	0	1	0	0	0	0	0	0	0	0	0	0	0	0	0	0	0	0	0	0	0	0	0	0	0	0	0	1	0	3
Sarcoma	0	3	1	0	0	0	0	0	0	0	0	0	0	0	0	1	0	0	0	0	1	0	0	0	0	0	0	0	0	0	0	0	0	0	0	0	0	0	0	0	0	0	0	0	0	1	0	0	0
Signal Transduction	1	0	0	1	0	0	0	1	0	1	0	0	0	0	0	0	0	0	1	0	1	0	0	1	0	1	0	0	0	1	0	0	0	0	0	0	0	0	0	0	0	0	0	0	0	0	0	0	0
Analgesics	2	2	2	0	0	1	3	0	0	0	0	1	0	1	0	0	0	0	0	0	0	2	0	0	0	0	2	0	0	0	0	0	0	0	0	0	0	0	0	0	0	0	0	0	0	0	0	0	0
Hypocalcemia	3	0	1	0	0	1	2	0	0	1	0	0	0	0	1	0	0	0	0	0	0	0	0	1	0	0	0	0	0	0	0	0	0	0	0	0	0	0	0	0	0	0	0	0	0	0	0	0	0
Molecular Targeted Therapy	0	2	0	0	0	0	0	0	0	2	0	0	0	0	0	0	0	0	0	0	2	0	0	0	0	0	0	0	0	0	0	0	0	0	0	0	0	0	0	0	0	0	0	0	0	0	0	0	0
Carcinoma, Non-Small-Cell Lung	2	3	1	0	0	1	2	0	0	0	0	0	0	0	0	0	0	0	0	0	0	1	0	0	0	0	1	0	0	0	0	0	0	0	0	0	0	0	0	3	0	0	0	0	0	0	0	0	0
Vascular Calcification	0	0	0	0	1	1	0	1	0	0	0	0	0	0	0	0	0	0	0	0	0	0	0	0	0	0	0	0	0	0	0	0	0	0	0	0	0	0	0	0	0	0	0	0	0	0	0	0	0
Cancer Vaccines	0	1	0	0	0	0	0	0	0	2	0	0	0	0	0	0	0	0	0	0	3	0	1	0	0	0	0	0	0	0	0	0	0	0	0	0	0	0	0	0	0	0	0	0	0	0	0	0	0
Parathyroid Hormone	2	0	2	1	1	0	0	0	1	0	1	0	0	0	0	0	0	2	1	0	0	0	0	0	0	0	0	0	0	0	0	0	0	1	0	0	0	0	0	0	0	0	0	0	1	0	0	0	0
Tibia	2	1	2	0	2	1	0	0	2	0	0	0	0	0	0	1	0	2	0	0	1	0	0	0	0	0	0	0	0	0	0	0	0	0	0	0	0	0	0	0	0	0	0	0	0	0	0	0	0
Biomarkers, Tumor	1	2	1	0	0	1	0	1	0	2	0	0	0	0	0	1	0	0	0	0	1	0	0	0	0	0	0	0	0	0	0	0	0	0	0	0	0	0	0	0	0	0	0	0	0	0	0	0	0
Osteoprotegerin	0	1	0	0	0	0	0	2	0	0	0	2	0	0	0	0	0	0	0	1	0	0	0	0	0	0	0	0	0
[truncated: 12 more columns]
